# Supplementary material for: Systemic Associations with Keratoconus
Source: Life (Basel). 2023 Jun 10;13(6):1363. doi: 10.3390/life13061363 (PMC10304343; doi:10.3390/life13061363)
Supplement: Supplementary file 1 [file life-13-01363-s001.zip]

Archive with 1 entries (1 files):
- life-2411645-supplementary.pdf
